# Supplementary material for: Genome-wide SNPs reveal novel patterns of spatial genetic structure in Aedes albopictus (Diptera Culicidae) population in China
Source: Front Public Health. 2022 Nov 10;10:1028026. doi: 10.3389/fpubh.2022.1028026 (PMC9685676; doi:10.3389/fpubh.2022.1028026)
Supplement: Supplementary file 1 [file Table_1.XLSX]

## Sheet: Sheet1
Table S1. Statistics of clean reads for each sample of Ae. albopictus populations through RAD-seq
sample ID	Clean_Read	Clean_Bases	ReadLength	GC%	Q20%	Q30%	Mapping rate
BJ-1	18523552	2741485696	146.00_150.00	0.4005	0.9696	0.931	11310007(50.81%)
BJ-2	33098016	4898506368	146.00_150.00	0.40025	0.9713	0.93485	20336887(50.84%)
BJ-3	22792154	3373238792	146.00_150.00	0.39795	0.9688	0.92925	13926938(50.21%)
BJ-4	13429862	1960759852	142.00_150.00	0.40185	0.97015	0.93445	8093050(51.92%)
BJ-5	24967182	3645208572	142.00_150.00	0.4021	0.96955	0.9332	15178561(50.55%)
BJ-6	12043132	1770340404	144.00_150.00	0.40285	0.9699	0.93355	7294200(49.97%)
BJ-7	24555596	3585117016	142.00_150.00	0.4014	0.97125	0.935	14967511(50.43%)
BJ-8	22194132	3251440338	143.00_150.00	0.4012	0.9697	0.9308	13614445(52.14%)
BJ-9	22728596	3329739314	143.00_150.00	0.40185	0.96895	0.9298	13828521(51.11%)
BJ-10	24430024	3566783504	142.00_150.00	0.40005	0.97065	0.9333	14914189(50.94%)
BJ-11	22163192	3257989224	144.00_150.00	0.4017	0.979	0.94975	13578554(48.86%)
BJ-12	37176780	5464986660	144.00_150.00	0.40115	0.97895	0.94955	22454527(49.78%)
BJ-13	33950062	4990659114	144.00_150.00	0.40065	0.97885	0.9494	20381764(50.02%)
SJZ-1	20711034	3023810964	142.00_150.00	0.39805	0.9812	0.95615	11963116(49.31%)
SJZ-2	20181696	2976800160	145.00_150.00	0.39725	0.9811	0.9568	11695092(48.45%)
SJZ-3	22896142	3365732874	144.00_150.00	0.39925	0.9694	0.9304	13041506(47.87%)
SJZ-4	31640762	4667012395	145.00_150.00	0.3991	0.9684	0.92845	18829704(50.67%)
SJZ-5	33920620	4969370830	143.00_150.00	0.4004	0.97855	0.9488	20840028(53.46%)
SJZ-6	22104338	3227233348	142.00_150.00	0.39975	0.97615	0.94255	13607298(53.05%)
SJZ-7	18112440	2644416240	142.00_150.00	0.4012	0.97965	0.9508	10967331(48.08%)
SJZ-8	42202786	6161606756	142.00_150.00	0.40055	0.9791	0.94935	25229344(52.56%)
SJZ-9	18643172	2759189456	146.00_150.00	0.40255	0.9692	0.9323	11237287(52.67%)
SJZ-10	25092808	3663549968	142.00_150.00	0.40235	0.96945	0.93315	14993147(50.41%)
SJZ-11	31308576	4618014960	145.00_150.00	0.40075	0.9712	0.93425	19013843(51.32%)
SJZ-12	22086054	3246649938	144.00_150.00	0.4001	0.97035	0.93275	13339629(51.19%)
SJZ-13	25190264	3728159072	146.00_150.00	0.39995	0.9705	0.93295	15695902(54.95%)
HZ-1	19706300	2886972950	143.00_150.00	0.399	0.9696	0.9306	12031141(51.18%)
HZ-2	16345948	2419200304	146.00_150.00	0.404	0.97255	0.9374	9706802(51.02%)
HZ-3	17979740	2643021780	144.00_150.00	0.40725	0.9673	0.92635	9948556(47.14%)
HZ-4	13339362	1947546852	142.00_150.00	0.40515	0.97075	0.9333	8049482(52.08%)
HZ-5	4630354	678346861	143.00_150.00	0.40885	0.97115	0.9341	2839067(54.54%)
HZ-6	14296086	2087228556	142.00_150.00	0.40495	0.9712	0.93395	8273671(49.72%)
HZ-7	19361552	2836467368	143.00_150.00	0.40605	0.9717	0.93555	11359873(50.01%)
HZ-8	18032650	2650799550	144.00_150.00	0.40245	0.96285	0.91465	11036262(50.80%)
HZ-9	15189838	2232906186	144.00_150.00	0.40305	0.9627	0.91425	9286867(50.76%)
HZ-10	18443186	2729591528	146.00_150.00	0.40195	0.96325	0.9154	11190099(49.78%)
HZ-11	20445166	3015661985	145.00_150.00	0.40195	0.963	0.91495	12467519(50.60%)
HZ-12	19873390	2911451635	143.00_150.00	0.4033	0.9631	0.9148	11824104(49.65%)
HZ-13	21505414	3139790444	142.00_150.00	0.40345	0.9643	0.91685	12966451(50.45%)
WH-1	26151626	3844289022	144.00_150.00	0.40255	0.971	0.93445	16083744(51.08%)
WH-2	27051834	4003671432	146.00_150.00	0.40135	0.9712	0.93485	16653412(52.37%)
WH-3	25205364	3705188508	144.00_150.00	0.3992	0.96835	0.9284	15340686(50.97%)
WH-4	34655430	5077020495	143.00_150.00	0.4003	0.96985	0.9337	21234830(50.75%)
WH-5	28989948	4276017330	145.00_150.00	0.4012	0.97195	0.9363	17891599(51.94%)
WH-6	20509656	2994409776	142.00_150.00	0.402	0.97005	0.93415	12563603(51.20%)
WH-7	19193198	2802206908	142.00_150.00	0.4027	0.9714	0.93515	11736726(51.51%)
WH-8	17564548	2590770830	145.00_150.00	0.39965	0.96935	0.9302	10742835(50.66%)
WH-9	22741046	3354304285	145.00_150.00	0.39895	0.9686	0.92875	13945584(51.02%)
WH-10	15448548	2270936556	144.00_150.00	0.3996	0.96885	0.9295	9484680(51.21%)
WH-11	21652556	3161273176	142.00_150.00	0.4013	0.9718	0.93595	13405041(51.27%)
WH-12	18653410	2732724565	143.00_150.00	0.40345	0.96885	0.9318	11353843(51.40%)
MS-1	19031280	2797598160	144.00_150.00	0.3992	0.97095	0.93365	11510836(49.53%)
MS-2	22362216	3309607968	146.00_150.00	0.4022	0.96955	0.9332	13607305(51.11%)
MS-3	31652532	4637095938	143.00_150.00	0.401	0.97085	0.93405	19377666(50.76%)
MS-4	28024008	4147553184	146.00_150.00	0.4005	0.97075	0.9335	17128142(51.44%)
MS-5	22641492	3305657832	142.00_150.00	0.4015	0.9695	0.93305	13874628(51.72%)
MS-6	17154572	2504567512	142.00_150.00	0.3989	0.9671	0.9246	10463989(50.27%)
MS-7	25741730	3784034310	144.00_150.00	0.4009	0.96905	0.93235	15805535(51.67%)
MS-8	30332328	4428519888	142.00_150.00	0.3984	0.96985	0.9303	18407092(50.56%)
MS-9	25398224	3733538928	144.00_150.00	0.4005	0.9703	0.93465	15604096(51.64%)
MS-10	31844080	4649235680	150.00_142.00	0.39845	0.9711	0.934	19577302(50.86%)
MS-11	29656996	4389235408	146.00_150.00	0.3998	0.978	0.94795	18508322(54.84%)
MS-12	35825708	5284291930	145.00_150.00	0.3979	0.9781	0.94825	22235282(54.92%)
MS-13	30448292	4491123070	145.00_150.00	0.40095	0.9787	0.9491	18561993(51.11%)
GZ-1	21935176	3224470872	144.00_150.00	0.40105	0.9652	0.92475	13489451(50.85%)
GZ-2	27514850	4044682950	144.00_150.00	0.40185	0.96495	0.92415	17105101(53.04%)
GZ-3	25233028	3709255116	144.00_150.00	0.40175	0.96565	0.92545	15564931(51.51%)
GZ-4	25047842	3707080616	146.00_150.00	0.40125	0.96565	0.9254	15140822(50.13%)
GZ-5	25188658	3715327055	145.00_150.00	0.40165	0.9656	0.9252	15380994(50.40%)
GZ-6	27728472	4089949620	145.00_150.00	0.4012	0.9655	0.9252	17099417(51.29%)
GZ-7	30555934	4476444331	143.00_150.00	0.401	0.96575	0.9255	18800756(51.64%)
GZ-8	19093608	2787666768	142.00_150.00	0.40065	0.96345	0.91945	11850145(50.88%)
GZ-9	25536974	3728398204	142.00_150.00	0.40145	0.96565	0.9253	15641356(50.31%)
GZ-10	31325002	4573450292	150.00_142.00	0.4016	0.96565	0.9248	19225050(51.51%)
GZ-11	28068214	4126027458	144.00_150.00	0.3964	0.97225	0.93775	17407638(51.05%)
GZ-12	30619898	4516434955	145.00_150.00	0.39715	0.9719	0.937	18918892(51.12%)
GZ-13	38004876	5567714334	143.00_150.00	0.3968	0.9722	0.9377	23684850(52.64%)
GZ-14	20029328	2924281888	142.00_150.00	0.397	0.96835	0.92915	12368626(50.77%)
ZJ-1	27447946	4021124089	143.00_150.00	0.401	0.9678	0.92925	16065751(49.22%)
ZJ-2	42550002	6212300292	142.00_150.00	0.39985	0.97045	0.93305	25395233(50.30%)
ZJ-3	35871726	5273143722	144.00_150.00	0.40095	0.9719	0.93605	21237746(49.30%)
ZJ-4	30755982	4490373372	142.00_150.00	0.40125	0.97145	0.9345	18133649(49.41%)
ZJ-5	30100916	4394733736	142.00_150.00	0.4005	0.97085	0.93415	17723833(48.86%)
ZJ-6	24250738	3540607748	142.00_150.00	0.4013	0.9694	0.93295	14014598(48.37%)
ZJ-7	30020034	4427955015	145.00_150.00	0.4009	0.9701	0.9343	17674553(49.53%)
ZJ-8	30810708	4559984784	146.00_150.00	0.4015	0.97045	0.93485	18147518(49.60%)
ZJ-9	20784388	3055305036	144.00_150.00	0.39755	0.98065	0.9558	12493767(49.28%)
ZJ-10	33033242	4822853332	142.00_150.00	0.3988	0.9708	0.9321	19534009(49.07%)
ZJ-11	25618756	3740338376	142.00_150.00	0.39905	0.96835	0.9281	15182607(48.79%)
ZJ-12	24544388	3620297230	145.00_150.00	0.3974	0.98065	0.95575	15575946(52.22%)
ZJ-13	23317666	3416038069	143.00_150.00	0.39765	0.981	0.9564	14027184(49.49%)
ZJ-14	23608832	3494107136	146.00_150.00	0.39785	0.9808	0.9561	14202903(49.01%)
ZJ-15	23369592	3435330024	144.00_150.00	0.39825	0.98085	0.9563	14010295(49.23%)
LS-1	26114934	3838895298	144.00_150.00	0.4002	0.9693	0.93025	15688304(50.09%)
LS-2	19722254	2889310211	143.00_150.00	0.40145	0.97005	0.9319	11949617(51.54%)
LS-3	22424468	3296396796	144.00_150.00	0.40015	0.96825	0.92815	13566093(50.58%)
LS-4	31971770	4683864305	143.00_150.00	0.39855	0.96895	0.92925	19369227(50.19%)
LS-5	30760876	4491087896	142.00_150.00	0.4021	0.9711	0.9347	18518711(50.53%)
LS-6	21842268	3188971128	142.00_150.00	0.3968	0.96775	0.9259	13316323(51.94%)
LS-7	13699742	2013862074	144.00_150.00	0.40315	0.97155	0.93525	8351997(50.39%)
LS-8	23146420	3379377320	142.00_150.00	0.39745	0.96885	0.92935	14185527(52.92%)
LS-9	27274460	4009345620	144.00_150.00	0.40025	0.9717	0.93515	16390205(50.73%)
LS-10	37605520	5565616960	146.00_150.00	0.40035	0.9715	0.935	22751511(50.57%)
LS-11	27615886	4031919356	142.00_150.00	0.40195	0.97175	0.9357	16762187(50.64%)
LS-12	25639042	3781758695	145.00_150.00	0.39955	0.96935	0.9303	15591288(50.58%)
