# Supplementary material for: Genome-wide SNPs reveal novel patterns of spatial genetic structure in Aedes albopictus (Diptera Culicidae) population in China
Source: Front Public Health. 2022 Nov 10;10:1028026. doi: 10.3389/fpubh.2022.1028026 (PMC9685676; doi:10.3389/fpubh.2022.1028026)
Supplement: Supplementary file 2 [file Table_2.XLSX]

## Sheet: Sheet1
Table S2 Pairwise genetic differentiation of genome-wide SNPs, cox1 and microsatellites between Ae. albopictus populations from China
DNA marker	Population	BJ	SJZ	HZ	WH	MS	GZ	ZJ	LS
Genome-wide SNPs	BJ	-	0.037*	0.053*	0.030*	0.051*	0.049*	0.066*	0.079*
	SJZ	0.037*	-	0.054*	0.030*	0.058*	0.051*	0.068*	0.075*
	HZ	0.053*	0.054*	-	0.033*	0.068*	0.054*	0.106*	0.100*
	WH	0.030*	0.030*	0.033*	-	0.041*	0.020*	0.067*	0.053*
	MS	0.051*	0.058*	0.068*	0.041*	-	0.061*	0.086*	0.076*
	GZ	0.049*	0.051*	0.054*	0.020*	0.061*	-	0.071*	0.048*
	ZJ	0.066*	0.068*	0.106*	0.067*	0.086*	0.071*	-	0.056*
	LS	0.079*	0.075*	0.100*	0.053*	0.076*	0.048*	0.056*	-
cox1	BJ	-	0.202*	0.029	0.038	0.132*	0.089*	0.523*	0.599*
	SJZ	0.202*	-	0.173*	0.143*	0.165*	0.066*	0.208*	0.277*
	HZ	0.029	0.173*	-	0.001	0.129*	0.072*	0.492*	0.560*
	WH	0.038	0.143*	0.001	-	0.139*	0.080*	0.498*	0.564*
	MS	0.132*	0.165*	0.129*	0.139*	-	0.126*	0.409*	0.479*
	GZ	0.089*	0.066*	0.072*	0.080*	0.126*	-	0.341*	0.419*
	ZJ	0.523*	0.208*	0.492*	0.498*	0.409*	0.341*	-	0.02
	LS	0.599*	0.277*	0.560*	0.564*	0.479*	0.419*	0.02	-
Microsatellites	BJ	-	0.007	0.011*	0.012	0.018*	0.018*	0.020*	0.025*
	SJZ	0.007	-	0.009	0.021*	0.032*	0.029*	0.036*	0.029*
	HZ	0.011*	0.009	-	0.019*	0.030*	0.017*	0.024*	0.028*
	WH	0.012	0.021*	0.019*	-	0.025*	0.013*	0.023*	0.020*
	MS	0.018*	0.032*	0.030*	0.025*	-	0.030*	0.034*	0.015*
	GZ	0.018*	0.029*	0.017*	0.013*	0.030*	-	0.008	0.020*
	ZJ	0.020*	0.036*	0.024*	0.023*	0.034*	0.008	-	0.019*
	LS	0.025*	0.029*	0.028*	0.020*	0.015*	0.020*	0.019*	-
*Asterisks indicate significant values after Bonferroni correction (P < 0.05)
